# Supplementary material for: Effect of Dietary Supplements Which Upregulate Nitric Oxide on Walking and Quality of Life in Patients with Peripheral Artery Disease: A Meta-Analysis
Source: Biomedicines. 2023 Jun 29;11(7):1859. doi: 10.3390/biomedicines11071859 (PMC10376856; doi:10.3390/biomedicines11071859)
Supplement: Supplementary file 1 [file biomedicines-11-01859-s001.zip]

Archive with 1 entries (1 files):
- biomedicines-2454548-supplementary.pdf
